# Supplementary material for: Utilizing Target Sequences with Multiple Flanking Protospacer Adjacent Motif (PAM) Sites Reduces Off-Target Effects of the Cas9 Enzyme in Pineapple
Source: Genes (Basel). 2025 Feb 13;16(2):217. doi: 10.3390/genes16020217 (PMC11855603; doi:10.3390/genes16020217)
Supplement: Supplementary file 1 [file genes-16-00217-s001.zip]

Archive with 1 entries (1 files):
- genes-3414365-supplementary.pdf
